# Supplementary material for: High‐frequency sampling unveils biotic and abiotic drivers of rapid phytoplankton morphological changes
Source: New Phytol. 2025 Sep 4;248(5):2528–41. doi: 10.1111/nph.70534 (PMC12589706; doi:10.1111/nph.70534)
Supplement: Supplementary file 2 — Table S2 Abundances of zooplankton species along with their functional traits. Table S3 Origin, sampling details, and ITS rDNA GenBank accession numbers of Synurales reference strains. [file NPH-248-2528-s001.xlsx]

## Sheet: Table S2 - info
New Phytologist Supporting Information
Article title: High-frequency sampling unveils biotic and abiotic drivers of rapid phytoplankton morphological changes
Authors: Pavel Škaloud, Kateřina Tučková, Radka Čablová, Iva Jadrná and Ivana Černajová
Article acceptance date: 12 August 2025
Table S2 The absolute numbers and relative abundances of identified zooplankton species, along with their functional traits.
Major taxonomic groups (Arthropoda-Cladocera, Arthropoda-Copepoda and Rotifera) are colour-coded for clarity.

## Sheet: absolute abundances
taxon	Phylum	Classis	Family	06.04.2021	09.04.2021	12.04.2021	15.04.2021	18.04.2021	21.04.2021	24.04.2021	27.04.2021	30.04.2021	03.05.2021	06.05.2021	09.05.2021	12.05.2021	15.05.2021	18.05.2021	21.05.2021	24.05.2021	27.05.2021	30.05.2021	02.06.2021	05.06.2021	08.06.2021	11.06.2021	14.06.2021
Bosmina longirostris	Arthropoda	Cladocera	Bosminidae	1		1						1					14	30	56	3	1	2	2		1	3	1
Ceriodaphnia megops	Arthropoda	Cladocera	Daphniidae			1
Ceriodaphnia pulchella	Arthropoda	Cladocera	Daphniidae																		1					1	1
Daphnia longispina, cucullata komplex	Arthropoda	Cladocera	Daphniidae			6							1				18	6	3
Scapholeberis mucronata	Arthropoda	Cladocera	Daphniidae							1				1		2			2	4	3		4	4	8	15	30
Simocephalus vetulus	Arthropoda	Cladocera	Daphniidae		3									5		1		1	2	2	2	3	1	2
Acroperus angustatus	Arthropoda	Cladocera	Chydoridae		1				2					1		1						1
Alona costata	Arthropoda	Cladocera	Chydoridae															1
Alona quadrangularis	Arthropoda	Cladocera	Chydoridae						1				1			3									1
Alona rectangula	Arthropoda	Cladocera	Chydoridae																				1			1	1
Alonella excisa	Arthropoda	Cladocera	Chydoridae																1
Alonella nana	Arthropoda	Cladocera	Chydoridae	7	12				6		2	5	4	4	8	19	4	4	7	10	12	17	5	18	12	1	2
Disparalona rostrata	Arthropoda	Cladocera	Chydoridae				1		1							1						1					1
Chydorus sphaericus	Arthropoda	Cladocera	Chydoridae	27	69	21	1	4	32	31	10	34	26	81	25	41	15	23	20	14	11	19	25	21	16	15	3
Leydigia leydigi	Arthropoda	Cladocera	Chydoridae																						1
Oxyurella tenuicaudis	Arthropoda	Cladocera	Chydoridae																1
Pleuroxus laevis	Arthropoda	Cladocera	Chydoridae																			1
Pleuroxus uncinatus	Arthropoda	Cladocera	Chydoridae																						2	4
Ilyocryptus cuneatus juvenil	Arthropoda	Cladocera	Ilyocryptidae		2	1	2		2	2		1			1	1			2		1		3		1		1
Macrothrix laticornis	Arthropoda	Cladocera	Macrothricidae			3			1			1	1	2	1	2	19			1	1				2		1
Acanthocyclops robustus	Arthropoda	Copepoda	Cyclopidae		3				1					1
Acanthocyclops vernalis	Arthropoda	Copepoda	Cyclopidae		2
Eucyclops serrulatus	Arthropoda	Copepoda	Cyclopidae		14	2	1		1	3		1		5			2		1			1	2	1		6	2
Eucyclops speratus	Arthropoda	Copepoda	Cyclopidae	3	1
Mesocyclops leuckarti	Arthropoda	Copepoda	Cyclopidae																								1
Eudiaptomus gracilis	Arthropoda	Copepoda	Diaptomidae																2
Rotaria neptunia	Rotifera	Bdelloidea	Philodinidae		3	1	1	2	2	7	1	5	5		2		1	2		1			1	1	4	1
Bdelloidea g. sp.	Rotifera	Bdelloidea																1
Asplachna girodi	Rotifera	Monogononta	Asplanchnidae														9				1
Brachionus angularis	Rotifera	Monogononta	Brachionidae			2			1	1	2	3					2
Brachionus quadridentatus	Rotifera	Monogononta	Brachionidae								2	1	1		11	5	12	6	3	5	5	2	3	3			1
Brachionus urceus	Rotifera	Monogononta	Brachionidae													1		1
Kellicottia longispina	Rotifera	Monogononta	Brachionidae	1		20	59	6	3	1	27	8	2		1		8	4		15	4
Keratella cochlearis	Rotifera	Monogononta	Brachionidae	10		2	6	10	7	3							3				1
Keratella quadrata	Rotifera	Monogononta	Brachionidae	28	3	8	3	7	2	4	4	1	1		1		6	1
Keratella serrulata	Rotifera	Monogononta	Brachionidae		2	1	1						2				2		1
Platyas quadricornis	Rotifera	Monogononta	Brachionidae																1
Conochilus sp.	Rotifera	Monogononta	Conochilidae														11
Euchlanis deflexa	Rotifera	Monogononta	Euchlanidae										1		4	2	1	1
Euchlanis incisa	Rotifera	Monogononta	Euchlanidae																		1					1	1
Lophocharis salpina	Rotifera	Monogononta	Mytilinidae							1			1
Mytilina mucronata	Rotifera	Monogononta	Mytilinidae			1
Polyarthra dolichoptera	Rotifera	Monogononta	Synchaetidae			6	26	30	3								3	2			1
Synchaeta pectinata	Rotifera	Monogononta	Synchaetidae				1				1		6				2	3		2	15	7	4		3	2	13
Testudinella patina	Rotifera	Monogononta	Testudinellidae								1
Trichotria truncata	Rotifera	Monogononta	Trichotriidae														1
Filinia terminalis	Rotifera	Monogononta	Trochosphaeridae			1	3	2	1								1
SUM				77	115	77	105	61	66	54	50	61	52	100	54	79	134	86	102	57	60	54	51	50	51	50	59

## Sheet: relative abundances
taxon	Phylum	Classis	Family	06.04.2021	09.04.2021	12.04.2021	15.04.2021	18.04.2021	21.04.2021	24.04.2021	27.04.2021	30.04.2021	03.05.2021	06.05.2021	09.05.2021	12.05.2021	15.05.2021	18.05.2021	21.05.2021	24.05.2021	27.05.2021	30.05.2021	02.06.2021	05.06.2021	08.06.2021	11.06.2021	14.06.2021
Bosmina longirostris	Arthropoda	Cladocera	Bosminidae	1.2987		1.2987						1.63934					10.4478	34.8837	54.902	5.26316	1.66667	3.7037	3.92157		1.96078	6	1.69492
Ceriodaphnia megops	Arthropoda	Cladocera	Daphniidae			1.2987
Ceriodaphnia pulchella	Arthropoda	Cladocera	Daphniidae																		1.66667					2	1.69492
Daphnia longispina, cucullata komplex	Arthropoda	Cladocera	Daphniidae			7.79221							1.92308				13.4328	6.97674	2.94118
Scapholeberis mucronata	Arthropoda	Cladocera	Daphniidae							1.85185				1		2.53165			1.96078	7.01754	5		7.84314	8	15.6863	30	50.8475
Simocephalus vetulus	Arthropoda	Cladocera	Daphniidae		2.6087									5		1.26582		1.16279	1.96078	3.50877	3.33333	5.55556	1.96078	4
Acroperus angustatus	Arthropoda	Cladocera	Chydoridae		0.869565				3.0303					1		1.26582						1.85185
Alona costata	Arthropoda	Cladocera	Chydoridae															1.16279
Alona quadrangularis	Arthropoda	Cladocera	Chydoridae						1.51515				1.92308			3.79747									1.96078
Alona rectangula	Arthropoda	Cladocera	Chydoridae																				1.96078			2	1.69492
Alonella excisa	Arthropoda	Cladocera	Chydoridae																0.980392
Alonella nana	Arthropoda	Cladocera	Chydoridae	9.09091	10.4348				9.09091		4	8.19672	7.69231	4	14.8148	24.0506	2.98507	4.65116	6.86275	17.5439	20	31.4815	9.80392	36	23.5294	2	3.38983
Disparalona rostrata	Arthropoda	Cladocera	Chydoridae				0.952381		1.51515							1.26582						1.85185					1.69492
Chydorus sphaericus	Arthropoda	Cladocera	Chydoridae	35.0649	60	27.2727	0.952381	6.55738	48.4848	57.4074	20	55.7377	50	81	46.2963	51.8987	11.194	26.7442	19.6078	24.5614	18.3333	35.1852	49.0196	42	31.3725	30	5.08475
Leydigia leydigi	Arthropoda	Cladocera	Chydoridae																						1.96078
Oxyurella tenuicaudis	Arthropoda	Cladocera	Chydoridae																0.980392
Pleuroxus laevis	Arthropoda	Cladocera	Chydoridae																			1.85185
Pleuroxus uncinatus	Arthropoda	Cladocera	Chydoridae																						3.92157	8
Ilyocryptus cuneatus juvenil	Arthropoda	Cladocera	Ilyocryptidae		1.73913	1.2987	1.90476		3.0303	3.7037		1.63934			1.85185	1.26582			1.96078		1.66667		5.88235		1.96078		1.69492
Macrothrix laticornis	Arthropoda	Cladocera	Macrothricidae			3.8961			1.51515			1.63934	1.92308	2	1.85185	2.53165	14.1791			1.75439	1.66667				3.92157		1.69492
Acanthocyclops robustus	Arthropoda	Copepoda	Cyclopidae		2.6087				1.51515					1
Acanthocyclops vernalis	Arthropoda	Copepoda	Cyclopidae		1.73913
Eucyclops serrulatus	Arthropoda	Copepoda	Cyclopidae		12.1739	2.5974	0.952381		1.51515	5.55556		1.63934		5			1.49254		0.980392			1.85185	3.92157	2		12	3.38983
Eucyclops speratus	Arthropoda	Copepoda	Cyclopidae	3.8961	0.869565
Mesocyclops leuckarti	Arthropoda	Copepoda	Cyclopidae																								1.69492
Eudiaptomus gracilis	Arthropoda	Copepoda	Diaptomidae																1.96078
Rotaria neptunia	Rotifera	Bdelloidea	Philodinidae		2.6087	1.2987	0.952381	3.27869	3.0303	12.963	2	8.19672	9.61538		3.7037		0.746269	2.32558		1.75439			1.96078	2	7.84314	2
Bdelloidea g. sp.	Rotifera	Bdelloidea																1.16279
Asplachna girodi	Rotifera	Monogononta	Asplanchnidae														6.71642				1.66667
Brachionus angularis	Rotifera	Monogononta	Brachionidae			2.5974			1.51515	1.85185	4	4.91803					1.49254
Brachionus quadridentatus	Rotifera	Monogononta	Brachionidae								4	1.63934	1.92308		20.3704	6.32911	8.95522	6.97674	2.94118	8.77193	8.33333	3.7037	5.88235	6			1.69492
Brachionus urceus	Rotifera	Monogononta	Brachionidae													1.26582		1.16279
Kellicottia longispina	Rotifera	Monogononta	Brachionidae	1.2987		25.974	56.1905	9.83607	4.54545	1.85185	54	13.1148	3.84615		1.85185		5.97015	4.65116		26.3158	6.66667
Keratella cochlearis	Rotifera	Monogononta	Brachionidae	12.987		2.5974	5.71429	16.3934	10.6061	5.55556							2.23881				1.66667
Keratella quadrata	Rotifera	Monogononta	Brachionidae	36.3636	2.6087	10.3896	2.85714	11.4754	3.0303	7.40741	8	1.63934	1.92308		1.85185		4.47761	1.16279
Keratella serrulata	Rotifera	Monogononta	Brachionidae		1.73913	1.2987	0.952381						3.84615				1.49254		0.980392
Platyas quadricornis	Rotifera	Monogononta	Brachionidae																0.980392
Conochilus sp.	Rotifera	Monogononta	Conochilidae														8.20896
Euchlanis deflexa	Rotifera	Monogononta	Euchlanidae										1.92308		7.40741	2.53165	0.746269	1.16279
Euchlanis incisa	Rotifera	Monogononta	Euchlanidae																		1.66667					2	1.69492
Lophocharis salpina	Rotifera	Monogononta	Mytilinidae							1.85185			1.92308
Mytilina mucronata	Rotifera	Monogononta	Mytilinidae			1.2987
Polyarthra dolichoptera	Rotifera	Monogononta	Synchaetidae			7.79221	24.7619	49.1803	4.54545								2.23881	2.32558			1.66667
Synchaeta pectinata	Rotifera	Monogononta	Synchaetidae				0.952381				2		11.5385				1.49254	3.48837		3.50877	25	12.963	7.84314		5.88235	4	22.0339
Testudinella patina	Rotifera	Monogononta	Testudinellidae								2
Trichotria truncata	Rotifera	Monogononta	Trichotriidae														0.746269
Filinia terminalis	Rotifera	Monogononta	Trochosphaeridae			1.2987	2.85714	3.27869	1.51515								0.746269
SUM				100	100	100	100	100	100	100	100	100	100	100	100	100	100	100	100	100	100	100	100	100	100	100	100

## Sheet: functional traits
																														trophic group		feeding type						locomotion
taxon	Phylum	Classis	Family	06.04.2021	09.04.2021	12.04.2021	15.04.2021	18.04.2021	21.04.2021	24.04.2021	27.04.2021	30.04.2021	03.05.2021	06.05.2021	09.05.2021	12.05.2021	15.05.2021	18.05.2021	21.05.2021	24.05.2021	27.05.2021	30.05.2021	02.06.2021	05.06.2021	08.06.2021	11.06.2021	14.06.2021		max body size (mm)	Nonpredators	Predators	Capture	Verification	Primary filtration	Secondary filtration	Suction	Gathering	Swimming	Crawling	Attachment
Bosmina longirostris	Arthropoda	Cladocera	Bosminidae	1.2987		1.2987						1.63934					10.4478	34.8837	54.902	5.26316	1.66667	3.7037	3.92157		1.96078	6	1.69492		0.7	1	0	0	0	1	0	0	0	1	0	0
Ceriodaphnia megops	Arthropoda	Cladocera	Daphniidae			1.2987																							1.6	1	0	0	0	1	0	0	0	1	0	0
Ceriodaphnia pulchella	Arthropoda	Cladocera	Daphniidae																		1.66667					2	1.69492		0.86	1	0	0	0	1	0	0	0	1	0	0
Daphnia longispina, cucullata komplex	Arthropoda	Cladocera	Daphniidae			7.79221							1.92308				13.4328	6.97674	2.94118										2.25	1	0	0	0	1	0	0	0	1	0	0
Scapholeberis mucronata	Arthropoda	Cladocera	Daphniidae							1.85185				1		2.53165			1.96078	7.01754	5		7.84314	8	15.6863	30	50.8475		1.2	1	0	0	0	1	0	0	0	1	0	1
Simocephalus vetulus	Arthropoda	Cladocera	Daphniidae		2.6087									5		1.26582		1.16279	1.96078	3.50877	3.33333	5.55556	1.96078	4					2.9	1	0	0	0	1	0	0	0	1	0	1
Acroperus angustatus	Arthropoda	Cladocera	Chydoridae		0.869565				3.0303					1		1.26582						1.85185							1	1	0	0	0	0	1	0	0	1	1	0
Alona costata	Arthropoda	Cladocera	Chydoridae															1.16279											0.56	1	0	0	0	0	1	0	0	1	1	0
Alona quadrangularis	Arthropoda	Cladocera	Chydoridae						1.51515				1.92308			3.79747									1.96078				0.8	1	0	0	0	0	1	0	0	1	1	0
Alona rectangula	Arthropoda	Cladocera	Chydoridae																				1.96078			2	1.69492		0.45	1	0	0	0	0	1	0	0	1	1	0
Alonella excisa	Arthropoda	Cladocera	Chydoridae																0.980392										0.45	1	0	0	0	0	1	0	0	1	1	0
Alonella nana	Arthropoda	Cladocera	Chydoridae	9.09091	10.4348				9.09091		4	8.19672	7.69231	4	14.8148	24.0506	2.98507	4.65116	6.86275	17.5439	20	31.4815	9.80392	36	23.5294	2	3.38983		0.25	1	0	0	0	0	1	0	0	1	1	0
Disparalona rostrata	Arthropoda	Cladocera	Chydoridae				0.952381		1.51515							1.26582						1.85185					1.69492		0.5	1	0	0	0	0	1	0	0	1	1	0
Chydorus sphaericus	Arthropoda	Cladocera	Chydoridae	35.0649	60	27.2727	0.952381	6.55738	48.4848	57.4074	20	55.7377	50	81	46.2963	51.8987	11.194	26.7442	19.6078	24.5614	18.3333	35.1852	49.0196	42	31.3725	30	5.08475		0.5	1	0	0	0	0	1	0	0	1	1	0
Leydigia leydigi	Arthropoda	Cladocera	Chydoridae																						1.96078				1	1	0	0	0	0	1	0	0	1	1	0
Oxyurella tenuicaudis	Arthropoda	Cladocera	Chydoridae																0.980392										0.6	1	0	0	0	0	1	0	0	1	1	0
Pleuroxus laevis	Arthropoda	Cladocera	Chydoridae																			1.85185							0.65	1	0	0	0	0	1	0	0	1	1	0
Pleuroxus uncinatus	Arthropoda	Cladocera	Chydoridae																						3.92157	8			0.65	1	0	0	0	0	1	0	0	1	1	0
Ilyocryptus cuneatus juvenil	Arthropoda	Cladocera	Ilyocryptidae		1.73913	1.2987	1.90476		3.0303	3.7037		1.63934			1.85185	1.26582			1.96078		1.66667		5.88235		1.96078		1.69492		0.93	1	0	0	0	0	0	0	1	1	1	0
Macrothrix laticornis	Arthropoda	Cladocera	Macrothricidae			3.8961			1.51515			1.63934	1.92308	2	1.85185	2.53165	14.1791			1.75439	1.66667				3.92157		1.69492		0.7	1	0	0	0	0	0	0	1	1	1	0
Acanthocyclops robustus	Arthropoda	Copepoda	Cyclopidae		2.6087				1.51515					1															1.8	0	1	1	0	0	0	0	0	1	0	0
Acanthocyclops vernalis	Arthropoda	Copepoda	Cyclopidae		1.73913																								1.5	0	1	1	0	0	0	0	0	1	0	0
Eucyclops serrulatus	Arthropoda	Copepoda	Cyclopidae		12.1739	2.5974	0.952381		1.51515	5.55556		1.63934		5			1.49254		0.980392			1.85185	3.92157	2		12	3.38983		1.5	1	1	0	0	0	0	0	1	1	1	0
Eucyclops speratus	Arthropoda	Copepoda	Cyclopidae	3.8961	0.869565																								1.7	1	1	0	0	0	0	0	1	1	1	0
Mesocyclops leuckarti	Arthropoda	Copepoda	Cyclopidae																								1.69492		1.5	0	1	1	0	0	0	0	0	1	1	0
Eudiaptomus gracilis	Arthropoda	Copepoda	Diaptomidae																1.96078										1.7	1	0	0	0	1	0	0	0	1	0	0
Rotaria neptunia	Rotifera	Bdelloidea	Philodinidae		2.6087	1.2987	0.952381	3.27869	3.0303	12.963	2	8.19672	9.61538		3.7037		0.746269	2.32558		1.75439			1.96078	2	7.84314	2			1.6	1	0	0	0	0	0	1	0	1	1	0
Bdelloidea g. sp.	Rotifera	Bdelloidea																1.16279
Asplachna girodi	Rotifera	Monogononta	Asplanchnidae														6.71642				1.66667								0.7	1	1	1	0	0	0	1	0	1	0	0
Brachionus angularis	Rotifera	Monogononta	Brachionidae			2.5974			1.51515	1.85185	4	4.91803					1.49254												0.202	1	0	0	1	0	0	0	0	1	1	0
Brachionus quadridentatus	Rotifera	Monogononta	Brachionidae								4	1.63934	1.92308		20.3704	6.32911	8.95522	6.97674	2.94118	8.77193	8.33333	3.7037	5.88235	6			1.69492		0.42	1	0	0	1	0	0	0	0	1	1	0
Brachionus urceus	Rotifera	Monogononta	Brachionidae													1.26582		1.16279											0.28	1	0	0	1	0	0	0	0	1	1	0
Kellicottia longispina	Rotifera	Monogononta	Brachionidae	1.2987		25.974	56.1905	9.83607	4.54545	1.85185	54	13.1148	3.84615		1.85185		5.97015	4.65116		26.3158	6.66667								0.832	1	0	0	1	0	0	0	0	1	0	0
Keratella cochlearis	Rotifera	Monogononta	Brachionidae	12.987		2.5974	5.71429	16.3934	10.6061	5.55556							2.23881				1.66667								0.28	1	0	0	1	0	0	0	0	1	0	0
Keratella quadrata	Rotifera	Monogononta	Brachionidae	36.3636	2.6087	10.3896	2.85714	11.4754	3.0303	7.40741	8	1.63934	1.92308		1.85185		4.47761	1.16279											0.37	1	0	0	1	0	0	0	0	1	0	0
Keratella serrulata	Rotifera	Monogononta	Brachionidae		1.73913	1.2987	0.952381						3.84615				1.49254		0.980392										0.234	1	0	0	1	0	0	0	0	1	0	0
Platyas quadricornis	Rotifera	Monogononta	Brachionidae																0.980392										0.242	1	0	0	1	0	0	0	0	1	1	0
Conochilus sp.	Rotifera	Monogononta	Conochilidae														8.20896												0.6	1	0	0	1	0	0	0	0	1	0	1
Euchlanis deflexa	Rotifera	Monogononta	Euchlanidae										1.92308		7.40741	2.53165	0.746269	1.16279											0.336	1	0	0	1	0	0	0	0	1	1	0
Euchlanis incisa	Rotifera	Monogononta	Euchlanidae																		1.66667					2	1.69492		0.328	1	0	0	1	0	0	0	0	1	1	0
Lophocharis salpina	Rotifera	Monogononta	Mytilinidae							1.85185			1.92308																0.135	1	0	0	1	0	0	0	0	1	1	0
Mytilina mucronata	Rotifera	Monogononta	Mytilinidae			1.2987																							0.25	1	0	0	1	0	0	0	0	1	1	0
Polyarthra dolichoptera	Rotifera	Monogononta	Synchaetidae			7.79221	24.7619	49.1803	4.54545								2.23881	2.32558			1.66667								0.173	1	0	0	1	0	0	0	0	1	0	0
Synchaeta pectinata	Rotifera	Monogononta	Synchaetidae				0.952381				2		11.5385				1.49254	3.48837		3.50877	25	12.963	7.84314		5.88235	4	22.0339		0.55	1	0	1	0	0	0	1	0	1	0	0
Testudinella patina	Rotifera	Monogononta	Testudinellidae								2																		0.258	1	0	0	1	0	0	0	0	1	1	0
Trichotria truncata	Rotifera	Monogononta	Trichotriidae														0.746269												0.295	1	0	0	1	0	0	0	0	1	1	0
Filinia terminalis	Rotifera	Monogononta	Trochosphaeridae			1.2987	2.85714	3.27869	1.51515								0.746269												0.185	1	0	0	1	0	0	0	0	1	0	0
