# Supplementary material for: High‐frequency sampling unveils biotic and abiotic drivers of rapid phytoplankton morphological changes
Source: New Phytol. 2025 Sep 4;248(5):2528–41. doi: 10.1111/nph.70534 (PMC12589706; doi:10.1111/nph.70534)
Supplement: Supplementary file 3 — Table S4 Abundances of Synurales species along with their functional traits. [file NPH-248-2528-s002.xlsx]

## Sheet: Table S4 - info
New Phytologist Supporting Information
Article title: High-frequency sampling unveils biotic and abiotic drivers of rapid phytoplankton morphological changes
Authors: Pavel Škaloud, Kateřina Tučková, Radka Čablová, Iva Jadrná and Ivana Černajová
Article acceptance date: 12 August 2025
Table S4 The absolute numbers and relative abundances of Synurales species and species-level lineages, along with their functional traits. The genera are color-coded for clarity.

## Sheet: absolute abundances
taxon	Section	06.04.2021	09.04.2021	12.04.2021	15.04.2021	18.04.2021	21.04.2021	24.04.2021	27.04.2021	30.04.2021	03.05.2021	06.05.2021	09.05.2021	12.05.2021	15.05.2021	18.05.2021	21.05.2021	24.05.2021	27.05.2021	30.05.2021	02.06.2021	05.06.2021	08.06.2021	11.06.2021	14.06.2021		SUM
Mallomonas acaroides	Mallomonas	0	0	0	0	0	0	0	0	0	0	0	9	0	0	0	93	173	0	1	43	93	126	5	158		701
Mallomonas actinoloma var. maramuresensis	Mallomonas	0	0	0	0	0	0	0	0	0	0	0	0	0	0	0	0	0	0	0	0	0	0	4	1358		1362
Mallomonas akrokomos (1)	Akrokomae	0	0	0	0	0	0	0	0	0	0	0	0	0	0	1	0	3	0	0	0	0	0	0	0		4
Mallomonas akrokomos (2)	Akrokomae	0	0	1	0	0	0	0	0	0	0	0	9	0	0	4	0	22	0	4	9	6	3	0	0		58
Mallomonas akrokomos (3)	Akrokomae	0	0	0	0	0	0	0	0	0	0	0	0	0	0	10	0	11	0	0	0	0	0	0	43		64
Mallomonas aff. alata	Torquatae	0	0	0	0	0	0	0	0	0	0	0	0	0	0	0	0	0	0	0	0	0	0	0	13		13
Mallomonas annulata	Annulatae	0	0	0	0	0	0	0	0	0	0	0	3	5	0	0	0	0	0	0	0	0	0	0	0		8
Mallomonas areolata	Mallomonas	0	0	0	0	0	0	0	0	0	0	0	113	0	0	0	0	0	0	0	0	0	0	0	0		113
Mallomonas calceolus	Papillosae	0	0	0	0	0	0	0	0	0	0	0	0	6	0	0	0	0	0	0	0	0	2	6	48		62
Mallomonas caudata (1)	Planae	6	3	0	0	0	0	0	0	7	0	0	76	0	0	156	612	4719	6317	203	155	1835	516	0	213		14818
Mallomonas caudata (2)	Planae	0	0	0	0	0	0	0	0	0	0	0	0	0	0	0	0	7	0	0	0	0	0	0	0		7
Mallomonas conspersa	Papillosae	0	0	0	0	0	0	0	0	0	0	0	0	4	0	0	0	0	0	0	0	0	0	4	225		233
Mallomonas corymbosa	Mallomonas	0	0	0	0	0	0	0	0	0	0	0	1	0	0	2	51	125	0	2	13	7	226	0	142		569
Mallomonas costata	Mallomonas	0	0	0	0	0	0	0	0	0	0	0	1	0	0	0	4	16	0	0	0	0	115	0	204		340
Mallomonas crassiquama	Mallomonas	0	0	2	0	0	0	0	4	2	0	0	469	7	20	42	1290	1240	0	9	241	98	2160	0	688		6272
Mallomonas cristata	Mallomonas	0	0	0	0	0	0	0	0	0	0	0	0	0	0	0	0	0	0	0	0	0	0	0	102		102
Mallomonas divida	Torquatae	0	0	8	0	0	0	0	0	0	0	0	0	0	0	0	0	0	0	0	16	12	107	50	49		242
Mallomonas aff. divida	Torquatae	0	0	0	0	0	0	0	0	0	0	0	0	0	0	0	0	0	0	0	0	0	0	5	0		5
Mallomonas elevata	Torquatae	0	0	0	0	0	0	0	0	0	0	0	2	0	0	0	0	0	0	0	0	0	0	0	87		89
Mallomonas elongata	Mallomonas	0	0	0	0	0	0	0	0	0	0	0	789	0	0	0	0	0	0	0	0	0	0	0	0		789
Mallomonas flora	Striatae	0	0	15	0	0	0	0	0	0	0	0	854	0	0	0	0	0	0	0	0	0	0	0	60		929
Mallomonas foveata	Torquatae	0	0	0	0	0	0	0	0	0	0	0	0	0	0	0	0	0	0	0	0	0	16	2	46		64
Mallomonas hualvensis	Torquatae	0	0	2	0	0	0	0	0	0	0	0	0	0	0	0	0	0	0	0	0	0	0	0	0		2
Mallomonas insignis (1)	Insignes	4	7	1431	40	0	0	0	6	7	0	0	0	0	0	0	0	0	0	0	0	0	0	0	2		1497
Mallomonas insignis (2)	Insignes	0	0	73	0	0	0	0	3	13	0	1	0	3	0	0	0	0	0	0	4	0	0	0	0		97
Mallomonas intermedia	Mallomonas	0	0	0	0	0	0	0	0	0	0	0	4	0	0	4	42	213	2	0	0	0	0	0	0		265
Mallomonas koreana	Mallomonas	0	0	17	0	0	0	2	0	1	0	0	3	0	0	3	18	32	0	0	0	0	10	0	126		212
Mallomonas aff. koreana	Mallomonas	0	0	2	0	0	0	0	0	0	0	0	4	0	0	0	0	0	0	0	0	0	0	0	0		6
Mallomonas labyrinthina	Torquatae	0	0	0	0	0	0	0	0	9	0	0	0	0	0	0	0	0	0	0	0	10	66	0	66		151
Mallomonas lelymene	Pseudocoronatae	0	0	0	0	0	0	0	0	0	0	0	7	0	0	0	0	0	0	0	0	0	0	0	0		7
Mallomonas mangofera	Torquatae	0	0	0	0	0	0	0	0	0	0	0	3	0	0	0	0	0	0	0	0	0	0	0	0		3
Mallomonas matvienkoae	Planae	0	4	112	0	0	0	0	0	0	0	0	0	4	0	0	0	0	0	0	32	0	113	0	818		1083
Mallomonas multiunca	Heterospinae	0	0	0	0	0	0	0	0	0	0	0	0	0	0	0	0	2	0	0	0	0	0	0	0		2
Mallomonas oviformis (1)	Planae	0	0	76	0	0	0	0	0	0	0	0	0	0	0	0	0	0	0	0	0	0	0	0	0		76
Mallomonas oviformis (2)	Planae	0	0	3	0	0	0	0	0	0	0	0	4	0	0	0	0	0	0	0	0	0	0	0	0		7
Mallomonas palaestrica	Torquatae	15	0	1662	0	0	0	0	0	4	0	1	0	8	0	3	0	5	0	0	54	91	6623	13108	2304		23878
Mallomonas papillosa (1)	Papillosae	0	0	2	0	0	0	0	0	0	0	0	0	0	0	0	0	0	0	0	20	0	26	27	1468		1543
Mallomonas papillosa (2)	Papillosae	0	0	2	0	0	0	0	0	0	0	0	0	0	0	0	0	0	0	0	0	0	0	0	20		22
Mallomonas papillosa (3)	Papillosae	0	0	6	0	0	0	0	0	0	0	0	0	0	0	0	0	0	0	0	0	0	0	0	0		6
Mallomonas parvula (1)	Ouradiotae	0	0	5	0	0	0	0	0	0	0	0	0	0	0	0	0	0	0	0	0	0	58	6	87		156
Mallomonas parvula (2)	Ouradiotae	0	0	0	0	0	0	0	0	0	0	0	0	0	0	0	0	2	0	0	4	0	18	0	0		24
Mallomonas aff. parvula	Ouradiotae	0	0	0	0	0	0	0	0	0	0	0	7	0	0	0	0	0	0	0	0	0	0	0	0		7
Mallomonas pillula f. exannulata	Annulatae	0	0	2	0	0	0	0	0	0	0	0	0	0	0	0	0	0	0	0	0	0	0	0	0		2
Mallomonas pillula f. valdiviana	Annulatae	0	0	0	0	0	0	0	0	0	0	0	0	0	0	0	0	0	0	0	0	0	0	0	17		17
Mallomonas pillula unknown forma	Annulatae	0	0	5	0	0	0	0	0	0	0	0	0	0	0	0	0	0	0	0	0	0	0	0	0		5
Mallomonas portae-ferreae	Mallomonas	0	0	0	0	0	0	0	0	0	0	0	0	0	0	0	0	0	0	0	0	0	0	0	92		92
Mallomonas prora	Torquatae	0	0	9	0	0	0	0	0	0	0	0	0	2	0	0	0	0	0	0	0	0	3	2	37		53
Mallomonas cf. pseudomatvienkoae	Planae	0	0	0	0	0	0	0	0	0	0	0	0	0	0	0	0	0	0	0	0	0	2	0	9		11
Mallomonas pumilio	Torquatae	0	0	0	0	0	0	0	0	0	0	0	0	0	0	0	0	4	0	0	0	0	0	0	19		23
Mallomonas cf. pumilio	Torquatae	0	0	0	0	0	0	0	0	0	0	0	0	0	0	0	0	0	0	0	0	0	0	4	25		29
Mallomonas pumilio var. dispersa	Torquatae	0	0	3	0	0	0	0	0	0	0	0	3	2	0	0	0	7	0	0	0	0	0	0	79		94
Mallomonas punctifera	Punctiferae	6	0	36	0	0	3	1	0	19	10	967	757	35	170	628	2141	7682	784	209	498	464	597	0	351		15358
Mallomonas striata (1)	Striatae	0	0	1	0	0	0	0	0	0	0	0	0	0	0	0	2	0	0	0	0	0	0	0	0		3
Mallomonas striata (2)	Striatae	0	0	0	0	0	0	0	0	0	0	0	0	0	0	0	0	5	0	0	0	0	0	0	0		5
Mallomonas striata (3)	Striatae	0	0	0	0	0	0	0	0	0	0	0	2101	0	0	0	0	4	0	0	0	0	0	0	0		2105
Mallomonas cf. tirolensis	Torquatae	0	0	3	0	0	0	0	0	0	0	0	0	4	0	5	0	11	0	0	0	2	112	6	155		298
Mallomonas tonsurata (1)	Mallomonas	0	0	0	0	0	0	0	0	0	0	0	0	0	0	0	2	0	0	0	0	3	1486	0	226		1717
Mallomonas tonsurata (2)	Mallomonas	0	0	0	0	0	0	0	0	0	0	0	4	0	1	58	162	62	0	0	0	0	35	0	109		431
Mallomonas transsylvanica	Punctiferae	0	0	0	0	0	0	0	0	0	0	0	89	0	0	0	0	0	0	0	0	0	0	0	0		89
Mallomonas trummensis	Mallomonas	0	0	0	0	0	0	0	0	0	0	0	2	0	0	0	0	0	0	0	0	0	0	0	0		2
Synura bjoerkii	Petersenianae	0	0	0	0	0	0	0	0	0	0	0	7	0	0	0	0	0	0	0	0	0	0	0	0		7
Synura conopea	Petersenianae	0	480	109	522	19	63	14	114	121	46	0	1677	14	177	394	4842	1390	537	986	272	33	14	15	0		11839
Synura aff. conopea	Petersenianae	0	0	0	0	0	0	0	0	0	0	0	1753	0	0	0	0	0	0	0	0	0	0	0	0		1753
Synura curtispina	Curtispinae	1079	35	581	102	0	84	8	113	306	120	135264	7343	11280	897	411	2783	4873	2875	390	200	353	192	8	64		169361
Synura echinulata	Curtispinae	20206	41982	15842	13674	3764	13011	3919	17458	18250	4977	9054	8801	16699	874	121	1660	6098	4322	7825	2085	155	157	9	69		211012
Synura glabra	Petersenianae	11396	18714	28642	245686	81887	83691	7476	107768	133746	20448	20628	23219	12816	16392	5651	27088	28680	5628	4549	989	8435	9616	4173	9908		917226
Synura heteropora	Petersenianae	0	0	0	22	0	2	0	0	18	0	0	0	2	24	12	138	70	0	17	3	1	0	2	0		311
Synura macropora	Petersenianae	737	4861	408	7580	951	3143	1827	6492	54351	73959	37021	3904	3746	121908	14889	62159	109753	5147	3770	1895	54650	42407	11966	38012		665536
Synura petersenii	Petersenianae	1370	7798	564	8423	552	3611	3407	3119	23837	7024	1633	5963	1236	3046	3147	28073	37060	5985	4806	1077	2828	3204	7733	17844		183340
Synura rubra	Curtispinae	0	0	0	0	0	0	0	0	0	0	0	101	0	0	17	49	56	57	41	0	11	5	0	22		359
Synura sphagnicola	Curtispinae	0	0	0	0	0	0	0	0	0	0	0	0	0	0	0	27	53	0	2	0	0	0	0	0		82
Synura spinosa	Curtispinae	90699	45165	41875	16578	4859	8528	86	909	4766	35	10785	47106	2012	1007	6190	43449	60011	77317	21969	5534	94	150	187	2366		491677
Synura truttae	Petersenianae	0	0	0	0	0	0	0	0	0	0	0	34	0	7	6	21	3	0	0	0	0	0	0	0		71
Synura uvella	Synura	0	5	25	0	0	0	3	95	119	4	0	68	10	0	8	33	60	60	8	12	1	13	0	0		524
SUM		125518	119054	91524	292627	92032	112136	16743	136081	235576	106623	215354	105290	47895	144523	31762	174739	262452	109031	44791	13156	69182	68178	37322	77731

## Sheet: relative abundances
taxon	Section	06.04.2021	09.04.2021	12.04.2021	15.04.2021	18.04.2021	21.04.2021	24.04.2021	27.04.2021	30.04.2021	03.05.2021	06.05.2021	09.05.2021	12.05.2021	15.05.2021	18.05.2021	21.05.2021	24.05.2021	27.05.2021	30.05.2021	02.06.2021	05.06.2021	08.06.2021	11.06.2021	14.06.2021
Mallomonas acaroides	Mallomonas	0	0	0	0	0	0	0	0	0	0	0	4	0	0	0	21	25	0	1	143	59	82	6	82
Mallomonas actinoloma var. maramuresensis	Mallomonas	0	0	0	0	0	0	0	0	0	0	0	0	0	0	0	0	0	0	0	0	0	0	5	742
Mallomonas akrokomos (1)	Akrokomae	0	0	0	0	0	0	0	0	0	0	0	0	0	0	1	0	1	0	0	0	0	0	0	0
Mallomonas akrokomos (2)	Akrokomae	0	0	1	0	0	0	0	0	0	0	0	6	0	0	6	0	4	0	4	30	4	3	0	0
Mallomonas akrokomos (3)	Akrokomae	0	0	0	0	0	0	0	0	0	0	0	0	0	0	14	0	1	0	0	0	0	0	0	25
Mallomonas aff. alata	Torquatae	0	0	0	0	0	0	0	0	0	0	0	0	0	0	0	0	0	0	0	0	0	0	0	8
Mallomonas annulata	Annulatae	0	0	0	0	0	0	0	0	0	0	0	2	5	0	0	0	0	0	0	0	0	0	0	0
Mallomonas areolata	Mallomonas	0	0	0	0	0	0	0	0	0	0	0	43	0	0	0	0	0	0	0	0	0	0	0	0
Mallomonas calceolus	Papillosae	0	0	0	0	0	0	0	0	0	0	0	0	6	0	0	0	0	0	0	0	0	2	7	23
Mallomonas caudata (1)	Planae	4	1	0	0	0	0	0	0	1	0	0	34	0	0	216	152	805	2581	199	517	1142	342	0	128
Mallomonas caudata (2)	Planae	0	0	0	0	0	0	0	0	0	0	0	0	0	0	0	0	1	0	0	0	0	0	0	0
Mallomonas conspersa	Papillosae	0	0	0	0	0	0	0	0	0	0	0	0	4	0	0	0	0	0	0	0	0	0	5	134
Mallomonas corymbosa	Mallomonas	0	0	0	0	0	0	0	0	0	0	0	0	0	0	3	11	23	0	2	43	6	139	0	69
Mallomonas costata	Mallomonas	0	0	0	0	0	0	0	0	0	0	0	0	0	0	0	0	3	0	0	0	0	71	0	108
Mallomonas crassiquama	Mallomonas	0	0	1	0	0	0	0	1	0	0	0	200	6	9	58	336	222	0	9	804	62	1398	0	378
Mallomonas cristata	Mallomonas	0	0	0	0	0	0	0	0	0	0	0	0	0	0	0	0	0	0	0	0	0	0	0	67
Mallomonas divida	Torquatae	0	0	2	0	0	0	0	0	0	0	0	0	0	0	0	0	0	0	0	53	9	71	59	33
Mallomonas aff. divida	Torquatae	0	0	0	0	0	0	0	0	0	0	0	0	0	0	0	0	0	0	0	0	0	0	6	0
Mallomonas elevata	Torquatae	0	0	0	0	0	0	0	0	0	0	0	0	0	0	0	0	0	0	0	0	0	0	0	48
Mallomonas elongata	Mallomonas	0	0	0	0	0	0	0	0	0	0	0	316	0	0	0	0	0	0	0	0	0	0	0	0
Mallomonas flora	Striatae	0	0	7	0	0	0	0	0	0	0	0	334	0	0	0	0	0	0	0	0	0	0	0	38
Mallomonas foveata	Torquatae	0	0	0	0	0	0	0	0	0	0	0	0	0	0	0	0	0	0	0	0	0	10	2	32
Mallomonas hualvensis	Torquatae	0	0	1	0	0	0	0	0	0	0	0	0	0	0	0	0	0	0	0	0	0	0	0	0
Mallomonas insignis (1)	Insignes	1	2	669	2	0	0	0	4	1	0	0	0	0	0	0	0	0	0	0	0	0	0	0	0
Mallomonas insignis (2)	Insignes	0	0	40	0	0	0	0	1	1	0	0	0	2	0	0	0	0	0	0	13	0	0	0	0
Mallomonas intermedia	Mallomonas	0	0	0	0	0	0	0	0	0	0	0	1	0	0	6	11	38	0	0	0	0	0	0	0
Mallomonas koreana	Mallomonas	0	0	9	0	0	0	5	0	0	0	0	0	0	0	4	2	7	0	0	0	0	7	0	78
Mallomonas aff. koreana	Mallomonas	0	0	0	0	0	0	0	0	0	0	0	1	0	0	0	0	0	0	0	0	0	0	0	0
Mallomonas labyrinthina	Torquatae	0	0	0	0	0	0	0	0	4	0	0	0	0	0	0	0	0	0	0	0	8	41	0	36
Mallomonas lelymene	Pseudocoronatae	0	0	0	0	0	0	0	0	0	0	0	3	0	0	0	0	0	0	0	0	0	0	0	0
Mallomonas mangofera	Torquatae	0	0	0	0	0	0	0	0	0	0	0	1	0	0	0	0	0	0	0	0	0	0	0	0
Mallomonas matvienkoae	Planae	0	1	55	0	0	0	0	0	0	0	0	0	4	0	0	0	0	0	0	107	0	76	0	447
Mallomonas multiunca	Heterospinae	0	0	0	0	0	0	0	0	0	0	0	0	0	0	0	0	1	0	0	0	0	0	0	0
Mallomonas oviformis (1)	Planae	0	0	35	0	0	0	0	0	0	0	0	0	0	0	0	0	0	0	0	0	0	0	0	0
Mallomonas oviformis (2)	Planae	0	0	2	0	0	0	0	0	0	0	0	3	0	0	0	0	0	0	0	0	0	0	0	0
Mallomonas palaestrica	Torquatae	6	0	750	0	0	0	0	0	2	0	0	0	8	0	4	0	1	0	0	180	64	4237	15415	1296
Mallomonas papillosa (1)	Papillosae	0	0	0	0	0	0	0	0	0	0	0	0	0	0	0	0	0	0	0	67	0	12	32	836
Mallomonas papillosa (2)	Papillosae	0	0	1	0	0	0	0	0	0	0	0	0	0	0	0	0	0	0	0	0	0	0	0	8
Mallomonas papillosa (3)	Papillosae	0	0	1	0	0	0	0	0	0	0	0	0	0	0	0	0	0	0	0	0	0	0	0	0
Mallomonas parvula (1)	Ouradiotae	0	0	1	0	0	0	0	0	0	0	0	0	0	0	0	0	0	0	0	0	0	35	7	49
Mallomonas parvula (2)	Ouradiotae	0	0	0	0	0	0	0	0	0	0	0	0	0	0	0	0	0	0	0	13	0	13	0	0
Mallomonas aff. parvula	Ouradiotae	0	0	0	0	0	0	0	0	0	0	0	2	0	0	0	0	0	0	0	0	0	0	0	0
Mallomonas pillula f. exannulata	Annulatae	0	0	2	0	0	0	0	0	0	0	0	0	0	0	0	0	0	0	0	0	0	0	0	0
Mallomonas pillula f. valdiviana	Annulatae	0	0	0	0	0	0	0	0	0	0	0	0	0	0	0	0	0	0	0	0	0	0	0	8
Mallomonas pillula unknown forma	Annulatae	0	0	3	0	0	0	0	0	0	0	0	0	0	0	0	0	0	0	0	0	0	0	0	0
Mallomonas portae-ferreae	Mallomonas	0	0	0	0	0	0	0	0	0	0	0	0	0	0	0	0	0	0	0	0	0	0	0	53
Mallomonas prora	Torquatae	0	0	3	0	0	0	0	0	0	0	0	0	2	0	0	0	0	0	0	0	0	1	2	22
Mallomonas cf. pseudomatvienkoae	Planae	0	0	0	0	0	0	0	0	0	0	0	0	0	0	0	0	0	0	0	0	0	1	0	5
Mallomonas pumilio	Torquatae	0	0	0	0	0	0	0	0	0	0	0	0	0	0	0	0	1	0	0	0	0	0	0	13
Mallomonas cf. pumilio	Torquatae	0	0	0	0	0	0	0	0	0	0	0	0	0	0	0	0	0	0	0	0	0	0	5	13
Mallomonas pumilio var. dispersa	Torquatae	0	0	2	0	0	0	0	0	0	0	0	0	2	0	0	0	0	0	0	0	0	0	0	52
Mallomonas punctifera	Punctiferae	1	0	18	0	0	2	3	0	1	5	189	296	32	45	868	570	1255	318	204	1662	288	392	0	208
Mallomonas striata (1)	Striatae	0	0	1	0	0	0	0	0	0	0	0	0	0	0	0	0	0	0	0	0	0	0	0	0
Mallomonas striata (2)	Striatae	0	0	0	0	0	0	0	0	0	0	0	0	0	0	0	0	1	0	0	0	0	0	0	0
Mallomonas striata (3)	Striatae	0	0	0	0	0	0	0	0	0	0	0	860	0	0	0	0	1	0	0	0	0	0	0	0
Mallomonas cf. tirolensis	Torquatae	0	0	2	0	0	0	0	0	0	0	0	0	3	0	7	0	2	0	0	0	2	80	7	85
Mallomonas tonsurata (1)	Mallomonas	0	0	0	0	0	0	0	0	0	0	0	0	0	0	0	0	0	0	0	0	2	957	0	124
Mallomonas tonsurata (2)	Mallomonas	0	0	0	0	0	0	0	0	0	0	0	2	0	0	80	31	10	0	0	0	0	27	0	69
Mallomonas transsylvanica	Punctiferae	0	0	0	0	0	0	0	0	0	0	0	37	0	0	0	0	0	0	0	0	0	0	0	0
Mallomonas trummensis	Mallomonas	0	0	0	0	0	0	0	0	0	0	0	1	0	0	0	0	0	0	0	0	0	0	0	0
Synura bjoerkii	Petersenianae	0	0	0	0	0	0	0	0	0	0	0	4	0	0	0	0	0	0	0	0	0	0	0	0
Synura conopea	Petersenianae	0	177	57	84	10	33	37	37	20	26	0	690	13	66	544	1149	244	219	970	908	19	8	18	0
Synura aff. conopea	Petersenianae	0	0	0	0	0	0	0	0	0	0	0	755	0	0	0	0	0	0	0	0	0	0	0	0
Synura curtispina	Curtispinae	382	9	280	18	0	36	21	35	47	47	27503	3083	10301	294	568	713	786	1135	385	667	227	112	9	36
Synura echinulata	Curtispinae	7029	15604	7548	2024	1751	5106	10274	5557	3421	2090	1881	3738	15268	264	167	411	981	1706	7678	6956	99	88	11	47
Synura glabra	Petersenianae	3951	6943	13812	36818	39098	32765	19599	34835	24844	8402	4218	9662	11764	4968	7809	6768	4768	2259	4471	3300	5333	6139	4908	5653
Synura heteropora	Petersenianae	0	0	0	6	0	0	0	0	1	0	0	0	2	10	17	41	10	0	16	10	1	0	2	0
Synura macropora	Petersenianae	266	1819	201	1197	456	1224	4790	2101	10195	30344	7588	1591	3467	36996	20577	15760	18313	2043	3696	6323	34693	27379	14073	21495
Synura petersenii	Petersenianae	480	2807	259	1322	260	1408	8932	992	4472	2964	329	2494	1148	915	4349	6953	6346	2365	4688	3593	1804	2077	9095	9984
Synura rubra	Curtispinae	0	0	0	0	0	0	0	0	0	0	0	33	0	0	23	15	10	18	40	0	7	1	0	12
Synura sphagnicola	Curtispinae	0	0	0	0	0	0	0	0	0	0	0	0	0	0	0	3	9	0	2	0	0	0	0	0
Synura spinosa	Curtispinae	31774	16530	20119	2423	2319	3320	225	303	871	15	2186	19658	1847	325	8554	10932	10018	31220	21521	18465	64	84	220	1350
Synura truttae	Petersenianae	0	0	0	0	0	0	0	0	0	0	0	16	0	2	8	9	0	0	0	0	0	0	0	0
Synura uvella	Synura	0	1	12	0	0	0	8	28	13	1	0	24	10	0	11	6	7	30	8	40	1	9	0	0
SUM		43894	43894	43894	43894	43894	43894	43894	43894	43894	43894	43894	43894	43894	43894	43894	43894	43894	43894	43894	43894	43894	43894	43894	43894

## Sheet: functional traits
taxon	Section	06.04.2021	09.04.2021	12.04.2021	15.04.2021	18.04.2021	21.04.2021	24.04.2021	27.04.2021	30.04.2021	03.05.2021	06.05.2021	09.05.2021	12.05.2021	15.05.2021	18.05.2021	21.05.2021	24.05.2021	27.05.2021	30.05.2021	02.06.2021	05.06.2021	08.06.2021	11.06.2021	14.06.2021		Ribs on scales	Papillae on scales	Bristles	Bristles covering entire cell	Spiny colonies	Cells with red droplets	Average cell length (um)	Average cell widh (um)	Average bristle length (um)	Average colony width	Average colony length	Colony shape	Average cell volume	Average colony volume
Mallomonas acaroides	Mallomonas	0	0	0	0	0	0	0	0	0	0	0	4	0	0	0	21	25	0	1	143	59	82	6	82		0	0	1	1			18.1049	15.2284	12.0135				2198.39
Mallomonas actinoloma var. maramuresensis	Mallomonas	0	0	0	0	0	0	0	0	0	0	0	0	0	0	0	0	0	0	0	0	0	0	5	742		1	0	1	1			19.5413	11.52	7.08267				1357.87
Mallomonas akrokomos (1)	Akrokomae	0	0	0	0	0	0	0	0	0	0	0	0	0	0	1	0	1	0	0	0	0	0	0	0		0	0	1	0			18.688	3.75467	11.008				137.944
Mallomonas akrokomos (2)	Akrokomae	0	0	1	0	0	0	0	0	0	0	0	6	0	0	6	0	4	0	4	30	4	3	0	0		0	0	1	0			25.3807	4.90694	15.5668				319.98
Mallomonas akrokomos (3)	Akrokomae	0	0	0	0	0	0	0	0	0	0	0	0	0	0	14	0	1	0	0	0	0	0	0	25		0	0	1	0			27.4112	4.90694	16.7513				345.579
Mallomonas aff. alata	Torquatae	0	0	0	0	0	0	0	0	0	0	0	0	0	0	0	0	0	0	0	0	0	0	0	8								-	-	-				-
Mallomonas annulata	Annulatae	0	0	0	0	0	0	0	0	0	0	0	2	5	0	0	0	0	0	0	0	0	0	0	0		0	1	1	0			21.2183	9.54315	0				1011.79
Mallomonas areolata	Mallomonas	0	0	0	0	0	0	0	0	0	0	0	43	0	0	0	0	0	0	0	0	0	0	0	0		0	0	1	0			20.3093	13.9947	17.3056				2082.66
Mallomonas calceolus	Papillosae	0	0	0	0	0	0	0	0	0	0	0	0	6	0	0	0	0	0	0	0	0	2	7	23		0	1	1	1			17.792	9.984	7.552				928.608
Mallomonas caudata (1)	Planae	4	1	0	0	0	0	0	0	1	0	0	34	0	0	216	152	805	2581	199	517	1142	342	0	128		0	0	1	1			58.5281	18.8031	36.4761				10834.8
Mallomonas caudata (2)	Planae	0	0	0	0	0	0	0	0	0	0	0	0	0	0	0	0	1	0	0	0	0	0	0	0		0	0	1	1			40.5333	19.6267	33.7067				8175.31
Mallomonas conspersa	Papillosae	0	0	0	0	0	0	0	0	0	0	0	0	4	0	0	0	0	0	0	0	0	0	5	134		0	0	1	1			11.5	6	6				216.77
Mallomonas corymbosa	Mallomonas	0	0	0	0	0	0	0	0	0	0	0	0	0	0	3	11	23	0	2	43	6	139	0	69		0	0	1	1			17.152	11.136	12.8				1113.71
Mallomonas costata	Mallomonas	0	0	0	0	0	0	0	0	0	0	0	0	0	0	0	0	3	0	0	0	0	71	0	108		1	0	1	1			20.0508	11.9289	15.4822				1493.94
Mallomonas crassiquama	Mallomonas	0	0	1	0	0	0	0	1	0	0	0	200	6	9	58	336	222	0	9	804	62	1398	0	378		0	0	1	1			20.864	12.544	15.0187				1718.97
Mallomonas cristata	Mallomonas	0	0	0	0	0	0	0	0	0	0	0	0	0	0	0	0	0	0	0	0	0	0	0	67		0	0	1	1			19.9662	12.8596	10.9137				1728.8
Mallomonas divida	Torquatae	0	0	2	0	0	0	0	0	0	0	0	0	0	0	0	0	0	0	0	53	9	71	59	33		0	1	0	0			11.7	5.8	0				206.082
Mallomonas aff. divida	Torquatae	0	0	0	0	0	0	0	0	0	0	0	0	0	0	0	0	0	0	0	0	0	0	6	0								-	-	-				-
Mallomonas elevata	Torquatae	0	0	0	0	0	0	0	0	0	0	0	0	0	0	0	0	0	0	0	0	0	0	0	48		0	1	1	0			14.8333	6	7.16667				279.602
Mallomonas elongata	Mallomonas	0	0	0	0	0	0	0	0	0	0	0	316	0	0	0	0	0	0	0	0	0	0	0	0		0	0	1	1			24.6193	13.9594	18.5279				2511.93
Mallomonas flora	Striatae	0	0	7	0	0	0	0	0	0	0	0	334	0	0	0	0	0	0	0	0	0	0	0	38		1	0	1	1			27.136	13.9947	14.592				2782.72
Mallomonas foveata	Torquatae	0	0	0	0	0	0	0	0	0	0	0	0	0	0	0	0	0	0	0	0	0	10	2	32		0	1	1	0			13.85	6.45	6.53333				301.695
Mallomonas hualvensis	Torquatae	0	0	1	0	0	0	0	0	0	0	0	0	0	0	0	0	0	0	0	0	0	0	0	0		0	0	0	0			13.3249	8.24873	7.36041				474.718
Mallomonas insignis (1)	Insignes	1	2	669	2	0	0	0	4	1	0	0	0	0	0	0	0	0	0	0	0	0	0	0	0		0	1	0	0			58.3756	17.6396	0				9510.59
Mallomonas insignis (2)	Insignes	0	0	40	0	0	0	0	1	1	0	0	0	2	0	0	0	0	0	0	13	0	0	0	0		0	1	0	0			60.9137	18.2741	0				10650.9
Mallomonas intermedia	Mallomonas	0	0	0	0	0	0	0	0	0	0	0	1	0	0	6	11	38	0	0	0	0	0	0	0		0	0	1	1			22.144	12.416	15.616				1787.38
Mallomonas koreana	Mallomonas	0	0	9	0	0	0	5	0	0	0	0	0	0	0	4	2	7	0	0	0	0	7	0	78		0	0	1	0			13.5	9.23333	8.425				602.628
Mallomonas aff. koreana	Mallomonas	0	0	0	0	0	0	0	0	0	0	0	1	0	0	0	0	0	0	0	0	0	0	0	0		0	0	1	0			17.0051	11.4213	16.4975				1161.47
Mallomonas labyrinthina	Torquatae	0	0	0	0	0	0	0	0	4	0	0	0	0	0	0	0	0	0	0	0	8	41	0	36		1	0	1	0			18.9509	9.13706	15.8				828.403
Mallomonas lelymene	Pseudocoronatae	0	0	0	0	0	0	0	0	0	0	0	3	0	0	0	0	0	0	0	0	0	0	0	0		1	0	1	1			22.1658	14.5516	11.8443				2457.56
Mallomonas mangofera	Torquatae	0	0	0	0	0	0	0	0	0	0	0	1	0	0	0	0	0	0	0	0	0	0	0	0		0	1	1	0			22.335	12.0135	13.4518				1687.82
Mallomonas matvienkoae	Planae	0	1	55	0	0	0	0	0	0	0	0	0	4	0	0	0	0	0	0	107	0	76	0	447		0	0	1	1			19.072	13.44	11.4347				1803.82
Mallomonas multiunca	Heterospinae	0	0	0	0	0	0	0	0	0	0	0	0	0	0	0	0	1	0	0	0	0	0	0	0		0	1	1	1			15.2284	11.1675	6.3				994.412
Mallomonas oviformis (1)	Planae	0	0	35	0	0	0	0	0	0	0	0	0	0	0	0	0	0	0	0	0	0	0	0	0		0	1	1	1			25.3807	14.2132	13.8748				2684.64
Mallomonas oviformis (2)	Planae	0	0	2	0	0	0	0	0	0	0	0	3	0	0	0	0	0	0	0	0	0	0	0	0		0	1	1	1			24.8731	12.6904	10.8				2097.37
Mallomonas palaestrica	Torquatae	6	0	750	0	0	0	0	0	2	0	0	0	8	0	4	0	1	0	0	180	64	4237	15415	1296		0	0	1	0			17.7493	6.144	5.9				350.819
Mallomonas papillosa (1)	Papillosae	0	0	0	0	0	0	0	0	0	0	0	0	0	0	0	0	0	0	0	67	0	12	32	836		0	1	1	1			15.2576	8.3968	9.856				563.265
Mallomonas papillosa (2)	Papillosae	0	0	1	0	0	0	0	0	0	0	0	0	0	0	0	0	0	0	0	0	0	0	0	8		0	1	1	1			17.2589	9.47547	4.6				811.358
Mallomonas papillosa (3)	Papillosae	0	0	1	0	0	0	0	0	0	0	0	0	0	0	0	0	0	0	0	0	0	0	0	0		0	1	1	1			16.1	8.9	4.25				667.736
Mallomonas parvula (1)	Ouradiotae	0	0	1	0	0	0	0	0	0	0	0	0	0	0	0	0	0	0	0	0	0	35	7	49		0	1	1	1			13.198	7.78342	4.33333				418.646
Mallomonas parvula (2)	Ouradiotae	0	0	0	0	0	0	0	0	0	0	0	0	0	0	0	0	0	0	0	13	0	13	0	0		0	1	1	1			12.9	7.5	3.6				379.936
Mallomonas aff. parvula	Ouradiotae	0	0	0	0	0	0	0	0	0	0	0	2	0	0	0	0	0	0	0	0	0	0	0	0								-	-	-				-
Mallomonas pillula f. exannulata	Annulatae	0	0	2	0	0	0	0	0	0	0	0	0	0	0	0	0	0	0	0	0	0	0	0	0		0	1	1	0			13.198	7.74112	3.75				414.107
Mallomonas pillula f. valdiviana	Annulatae	0	0	0	0	0	0	0	0	0	0	0	0	0	0	0	0	0	0	0	0	0	0	0	8		0	0	1	0			8.79865	5.58376	3.4				143.637
Mallomonas pillula unknown forma	Annulatae	0	0	3	0	0	0	0	0	0	0	0	0	0	0	0	0	0	0	0	0	0	0	0	0		0	0	1	1			10	7.4	2.5				286.723
Mallomonas portae-ferreae	Mallomonas	0	0	0	0	0	0	0	0	0	0	0	0	0	0	0	0	0	0	0	0	0	0	0	53		1	0	1	1			32.8257	15.5668	29.4416				4164.99
Mallomonas prora	Torquatae	0	0	3	0	0	0	0	0	0	0	0	0	2	0	0	0	0	0	0	0	0	1	2	22		0	0	1	0			11.1675	6.42978	4				241.739
Mallomonas cf. pseudomatvienkoae	Planae	0	0	0	0	0	0	0	0	0	0	0	0	0	0	0	0	0	0	0	0	0	1	0	5		0	1	1	1			21	10.75	5.93333				1270.68
Mallomonas pumilio	Torquatae	0	0	0	0	0	0	0	0	0	0	0	0	0	0	0	0	1	0	0	0	0	0	0	13		0	0	1	0			10.05	5.45	4.525				156.3
Mallomonas cf. pumilio	Torquatae	0	0	0	0	0	0	0	0	0	0	0	0	0	0	0	0	0	0	0	0	0	0	5	13		0	0	1	0			12.4333	5.9	4.25				226.616
Mallomonas pumilio var. dispersa	Torquatae	0	0	2	0	0	0	0	0	0	0	0	0	2	0	0	0	0	0	0	0	0	0	0	52		0	1	1	0			9.75	6	3.83333				183.783
Mallomonas punctifera	Punctiferae	1	0	18	0	0	2	3	0	1	5	189	296	32	45	868	570	1255	318	204	1662	288	392	0	208		0	0	1	1			17.152	10.752	20.224				1038.23
Mallomonas striata (1)	Striatae	0	0	1	0	0	0	0	0	0	0	0	0	0	0	0	0	0	0	0	0	0	0	0	0		1	0	1	1			16.896	10.496	8.23333				974.608
Mallomonas striata (2)	Striatae	0	0	0	0	0	0	0	0	0	0	0	0	0	0	0	0	1	0	0	0	0	0	0	0		1	0	1	1			18.7817	11.6751	6.7022				1340.47
Mallomonas striata (3)	Striatae	0	0	0	0	0	0	0	0	0	0	0	860	0	0	0	0	1	0	0	0	0	0	0	0		1	0	1	1			18.6125	13.5364	12.1827				1785.7
Mallomonas cf. tirolensis	Torquatae	0	0	2	0	0	0	0	0	0	0	0	0	3	0	7	0	2	0	0	0	2	80	7	85		0	0	0	0			10.8291	6.76819	0				259.738
Mallomonas tonsurata (1)	Mallomonas	0	0	0	0	0	0	0	0	0	0	0	0	0	0	0	0	0	0	0	0	2	957	0	124		0	0	1	0			20.8122	10.6599	13.4095				1238.29
Mallomonas tonsurata (2)	Mallomonas	0	0	0	0	0	0	0	0	0	0	0	2	0	0	80	31	10	0	0	0	0	27	0	69		0	0	1	0			12.8596	9.13706	13.7056				562.131
Mallomonas transsylvanica	Punctiferae	0	0	0	0	0	0	0	0	0	0	0	37	0	0	0	0	0	0	0	0	0	0	0	0		1	0	1	1			25.0423	12.5212	14.1892				2055.71
Mallomonas trummensis	Mallomonas	0	0	0	0	0	0	0	0	0	0	0	1	0	0	0	0	0	0	0	0	0	0	0	0		1	0	1	0			22.5	5.5	12.8				356.374
Synura bjoerkii	Petersenianae	0	0	0	0	0	0	0	0	0	0	0	4	0	0	0	0	0	0	0	0	0	0	0	0						0	0	29.6933	20.0867		64.6267	64.6267	spherical	6272.97	141330
Synura conopea	Petersenianae	0	177	57	84	10	33	37	37	20	26	0	690	13	66	544	1149	244	219	970	908	19	8	18	0						0	0	16.375	11.4625		36.68	36.68	spherical	1126.52	25839.6
Synura aff. conopea	Petersenianae	0	0	0	0	0	0	0	0	0	0	0	755	0	0	0	0	0	0	0	0	0	0	0	0						0	0	-	-		-	-	-	-	-
Synura curtispina	Curtispinae	382	9	280	18	0	36	21	35	47	47	27503	3083	10301	294	568	713	786	1135	385	667	227	112	9	36						1	1	14.5516	9.81387		35.5	72.5888	elongate to filiform	733.822	71848.3
Synura echinulata	Curtispinae	7029	15604	7548	2024	1751	5106	10274	5557	3421	2090	1881	3738	15268	264	167	411	981	1706	7678	6956	99	88	11	47						1	0	12.4587	9.728		29.696	29.696	spherical	617.33	13711.7
Synura glabra	Petersenianae	3951	6943	13812	36818	39098	32765	19599	34835	24844	8402	4218	9662	11764	4968	7809	6768	4768	2259	4471	3300	5333	6139	4908	5653						0	0	23.0964	13.198		61.6751	61.6751	spherical	2106.48	122837
Synura heteropora	Petersenianae	0	0	0	6	0	0	0	0	1	0	0	0	2	10	17	41	10	0	16	10	1	0	2	0						0	0	24.7039	10.8291		57.1912	57.1912	spherical	1516.87	97945.9
Synura macropora	Petersenianae	266	1819	201	1197	456	1224	4790	2101	10195	30344	7588	1591	3467	36996	20577	15760	18313	2043	3696	6323	34693	27379	14073	21495						0	0	19.6277	10.6599		51.8655	51.8655	spherical	1167.82	73052.3
Synura petersenii	Petersenianae	480	2807	259	1322	260	1408	8932	992	4472	2964	329	2494	1148	915	4349	6953	6346	2365	4688	3593	1804	2077	9095	9984						0	0	19.6277	11.118		48.2142	48.2142	spherical	1270.35	58684.6
Synura rubra	Curtispinae	0	0	0	0	0	0	0	0	0	0	0	33	0	0	23	15	10	18	40	0	7	1	0	12						1	1	14.9746	10.6599		32.9949	32.9949	spherical	890.965	18807.9
Synura sphagnicola	Curtispinae	0	0	0	0	0	0	0	0	0	0	0	0	0	0	0	3	9	0	2	0	0	0	0	0						1	1	14.5516	12.1827		33.3198	33.3198	spherical	1130.84	19368.9
Synura spinosa	Curtispinae	31774	16530	20119	2423	2319	3320	225	303	871	15	2186	19658	1847	325	8554	10932	10018	31220	21521	18465	64	84	220	1350						1	1	15.2284	10.6599		33.6	76.1421	elongate to filiform	906.066	67513.9
Synura truttae	Petersenianae	0	0	0	0	0	0	0	0	0	0	0	16	0	2	8	9	0	0	0	0	0	0	0	0						0	0	18.6125	11.9289		48.0541	48.0541	spherical	1386.78	58102
Synura uvella	Synura	0	1	12	0	0	0	8	28	13	1	0	24	10	0	11	6	7	30	8	40	1	9	0	0						1	0	17.9357	9.39086		85.6	91.3706	oblong	828.186	525828
SUM		43894	43894	43894	43894	43894	43894	43894	43894	43894	43894	43894	43894	43894	43894	43894	43894	43894	43894	43894	43894	43894	43894	43894	43894
