# Supplementary material for: High‐frequency sampling unveils biotic and abiotic drivers of rapid phytoplankton morphological changes
Source: New Phytol. 2025 Sep 4;248(5):2528–41. doi: 10.1111/nph.70534 (PMC12589706; doi:10.1111/nph.70534)
Supplement: Supplementary file 4 — Table S5 Average functional traits across the entire community of algae and their predators. Please note: Wiley is not responsible for the content or functionality of any Supporting Information supplied by the authors. Any queries (other than missing material) should be directed to the New Phytologist Central Office. [file NPH-248-2528-s003.xlsx]

## Sheet: Table S5 - info
New Phytologist Supporting Information
Article title: High-frequency sampling unveils biotic and abiotic drivers of rapid phytoplankton morphological changes
Authors: Pavel Škaloud, Kateřina Tučková, Radka Čablová, Iva Jadrná and Ivana Černajová
Article acceptance date: 12 August 2025
Table S5 Average functional traits across the entire community of Mallomonas, Synura, and zooplankton species over the study period.
Single color hues were used to emphasize temporal dynamics. On 18 April 2021, no Mallomonas reads were recovered.

## Sheet: functional traits
functional trait	06.04.2021	09.04.2021	12.04.2021	15.04.2021	18.04.2021	21.04.2021	24.04.2021	27.04.2021	30.04.2021	03.05.2021	06.05.2021	09.05.2021	12.05.2021	15.05.2021	18.05.2021	21.05.2021	24.05.2021	27.05.2021	30.05.2021	02.06.2021	05.06.2021	08.06.2021	11.06.2021	14.06.2021
MALLOMONAS
% cells with bristles	0.916667	0.5	0.555417	0		1	1	0.166667	0.8	1	1	1	0.932432	1	0.994475	1	0.999167	1	1	0.981828	0.993317	0.981118	0.995756	0.977774
% cells with bristles covering whole cell	0.416667	0.5	0.0778331	0		1	0.375	0.166667	0.2	1	1	0.973881	0.702703	1	0.908445	0.970899	0.988759	1	0.990453	0.924009	0.94593	0.320495	0.00398663	0.635713
average cell length (mm)	34.678	48.5878	35.9194	58.3756		17.152	14.8695	52.5467	30.6272	17.152	17.152	21.6251	18.2071	17.7707	24.2373	23.7401	31.4466	53.9894	36.9637	24.082	46.0517	20.2303	17.7049	18.6152
average bristle length (mm)	16.794	11.9777	3.85875	0		20.224	12.8496	2.50311	13.17	20.224	20.224	15.3776	12.3675	19.3564	22.0435	20.3923	24.8412	34.6934	27.7315	19.3484	30.2491	10.6906	5.88295	10.0965
average cell volume (mm3)	4666.09	7914.96	4546.57	9510.59		1038.23	765.977	8402.04	3604.98	1038.23	1038.23	2085.99	1189.04	1151.68	2693.58	2568.75	4406.55	9760.21	5701.92	2623.7	7867.9	1236.44	351.754	1182.49
SYNURA
% of spiny colonies	0.892963	0.732376	0.661157	0.101727	0.0927234	0.192791	0.239894	0.134957	0.0991705	0.0490556	0.722343	0.635623	0.625879	0.0201414	0.218711	0.282507	0.284657	0.832028	0.681633	0.648949	0.00942056	0.0081901	0.00846979	0.0374576
% of elongated colonies	0.732783	0.378377	0.483318	0.0557204	0.0528439	0.0765179	0.00579261	0.00834645	0.0212247	0.00143629	0.679304	0.564846	0.277536	0.0141408	0.217024	0.279998	0.262098	0.794217	0.515563	0.487168	0.00691468	0.00571206	0.00808673	0.0359281
average colony volume (mm3)	63851.8	56645.6	76055	111251	114642	102397	78483.1	104939	95148.7	78766	74160.3	73822.7	64939.4	77921.5	78838.9	75382.3	73592.8	68301.5	62377.4	62429.8	78550.3	80674.3	76969.1	76345.1
average cell length (mm)	15.5621	15.9566	17.3496	21.9563	22.1983	21.0437	19.4705	21.435	20.938	19.9415	16.2396	16.9294	16.6812	19.9072	19.242	18.8135	18.6781	16.009	16.4201	16.498	20.0127	20.176	20.1883	19.9672
average cell volume (mm3)	971.97	1028.31	1249.22	1918.24	1968.73	1787.59	1477.36	1843.07	1660.99	1327.64	949.289	1164.95	1117.57	1268.19	1289.19	1252.74	1206.64	990.604	1043.66	1030.38	1286.6	1330.86	1360.93	1321.58
ZOOPLANKTON
average body size (mm)	0.455091	0.752504	0.729883	0.606429	0.34659	0.544879	0.699056	0.66192	0.625115	0.623904	0.689	0.490667	0.504203	0.803455	0.726628	0.739667	0.704912	0.60415	0.596111	0.669608	0.5992	0.681961	0.87576	0.924373
% of predators	0.038961	0.173913	0.025974	0.00952381	0	0.030303	0.0555556	0	0.0163934	0	0.06	0	0	0.0820896	0	0.00980392	0	0.0166667	0.0185185	0.0392157	0.02	0	0.12	0.0508475
% of feeding by capture	0	0.0434783	0	0.00952381	0	0.0151515	0	0.02	0	0.115385	0.01	0	0	0.0820896	0.0348837	0	0.0350877	0.266667	0.12963	0.0784314	0	0.0588235	0.04	0.237288
% of feeding by verification	0.506494	0.0434783	0.532468	0.933333	0.901639	0.257576	0.185185	0.72	0.213115	0.153846	0	0.314815	0.101266	0.373134	0.174419	0.0490196	0.350877	0.2	0.037037	0.0588235	0.06	0	0.02	0.0338983
% of feeding by primary filtration	0.012987	0.026087	0.103896	0	0	0	0.0185185	0	0.0163934	0.0192308	0.06	0	0.0379747	0.238806	0.430233	0.637255	0.157895	0.116667	0.0925926	0.137255	0.12	0.176471	0.38	0.542373
% of feeding by secondary filtration	0.441558	0.713043	0.272727	0.0190476	0.0655738	0.636364	0.574074	0.24	0.639344	0.596154	0.86	0.611111	0.822785	0.141791	0.325581	0.284314	0.421053	0.383333	0.722222	0.607843	0.78	0.627451	0.42	0.118644
% of locomotion by crawling	0.480519	0.886957	0.402597	0.0571429	0.0983607	0.742424	0.833333	0.36	0.836066	0.769231	0.93	0.962963	0.962025	0.425373	0.44186	0.352941	0.54386	0.516667	0.777778	0.784314	0.88	0.764706	0.58	0.237288
% of locomotion by attachment	0	0.026087	0	0	0	0	0.0185185	0	0	0	0.06	0	0.0379747	0.0820896	0.0116279	0.0392157	0.105263	0.0833333	0.0555556	0.0980392	0.12	0.156863	0.3	0.508475
% of Cladocera	0.454545	0.756522	0.428571	0.0380952	0.0655738	0.681818	0.62963	0.24	0.688525	0.634615	0.94	0.648148	0.898734	0.522388	0.755814	0.921569	0.596491	0.533333	0.814815	0.803922	0.9	0.862745	0.8	0.694915
% of Copepoda	0.038961	0.173913	0.025974	0.00952381	0	0.030303	0.0555556	0	0.0163934	0	0.06	0	0	0.0149254	0	0.0294118	0	0	0.0185185	0.0392157	0.02	0	0.12	0.0508475
% of Bdelloidea	0	0.026087	0.012987	0.00952381	0.0327869	0.030303	0.12963	0.02	0.0819672	0.0961538	0	0.037037	0	0.00746269	0.0348837	0	0.0175439	0	0	0.0196078	0.02	0.0784314	0.02	0
% of Monogononta	0.506494	0.0434783	0.532468	0.942857	0.901639	0.257576	0.185185	0.74	0.213115	0.269231	0	0.314815	0.101266	0.455224	0.209302	0.0490196	0.385965	0.466667	0.166667	0.137255	0.06	0.0588235	0.06	0.254237
